# Supplementary material for: Supervised Machine Learning Approach to Identify Early Predictors of Poor Outcome in Patients with COVID-19 Presenting to a Large Quaternary Care Hospital in New York City
Source: J Clin Med. 2021 Aug 11;10(16):3523. doi: 10.3390/jcm10163523 (PMC8397083; doi:10.3390/jcm10163523)
Supplement: Supplementary file 1 [file jcm-10-03523-s001.zip]

Archive with 1 entries (1 files):
- jcm-1286471-supplementary.pdf
